# Supplementary material for: The Potential of Fluralaner as a Bait Toxicant to Control Pest Yellowjackets in California
Source: Insects. 2023 Mar 23;14(4):311. doi: 10.3390/insects14040311 (PMC10143787; doi:10.3390/insects14040311)
Supplement: Supplementary file 1 [file insects-14-00311-s001.zip]

Archive with 1 entries (1 files):
- insects-2261186-supplementary.pdf
